# Supplementary material for: Wastewater Surveillance Pilot at US Military Installations: Cost Model Analysis
Source: JMIR Public Health Surveill. 2024 Sep 6;10:e54750. doi: 10.2196/54750 (PMC11396592; doi:10.2196/54750)
Supplement: Multimedia Appendix 1 [file publichealth-v10-e54750-s001.xlsx]

## Sheet: Est Annual Program Labor
	Estimate of Phase 3 annual hours by labor category and task, based on Phase 2 level of effort and expected efficiencies for Phase 3
	Name	Rate (Per Hour)	Project Management	Base & Site Selection	Base Onboarding and Training	Resource and Vendor Management	Surveillance and Reporting	Data Management Hours	Ongoing Support	Total Hours	Full Time Equivalent	Total Cost
	Contractor Project Coordinator	120.192	0	520	334	0	0	533	3120	4507	2.16683	541707
	Contractor Deputy PM	144.231	1040	0	93	0	267	0	0	1400	0.673077	201923
	Contractor PM	192.308	1560	0	93	208	267	533	0	2661	1.27933	511731
	Contractor Developer	120.192	0	0	0	0	3380	3380	0	6760	3.25	812500
	Subtotal		2600	520	520	208	3914	4446	3120	15328	7.36923	2.06786e+06
	FTEs		1.25	0.25	0.25	0.1	1.88173	2.1375	1.5	7.36923
	Name	Rate (Per Hour)	Project Management	Base Selection	Base Onboarding and Training	Resource and Vendor Management	Surveillance and Reporting	Data Management Hours	Ongoing Support	Total Hours	Full Time Equivalent	Total Cost
	Government Scientist	216.346	0	208	0	117	0	0	0	325	0.15625	70312.5
	Government Scientist	168.269	0	0	62	0	0	0	0	62	0.0298077	10432.7
	Contractor Scientist	168.269	0	0	62	117	0	0	0	179	0.0860577	30120.2
	Government Scientist	168.269	0	0	62	0	0	0	0	62	0.0298077	10432.7
	Government Supply Chain Lead	144.231	0	0	62	2080	0	0	0	2142	1.02981	308942
	Subtotal		0	208	248	2314	0	0	0	2770	1.33173	430240
	FTEs		0	0.1	0.119231	1.1125	0	0	0	1.33173
	Total		2600	728	768	2522	3914	4446	3120	18098	8.70096	2.4981e+06
	Total FTEs		1.25	0.35	0.369231	1.2125	1.88173	2.1375	1.5	8.70096
	Name	Rate (Per Hour)	Project Management	Base Selection	Base Onboarding and Training	Resource and Vendor Management	Surveillance and Reporting	Data Management Hours	Ongoing Support	Testing	Total Hours	Full Time Equivalent	Total Cost
	Government PM	87.94	0	93	62	0	711	0	0	0	866	0.416346	76156
	Low Rank Airmen	13.19	0	0	0	0	0	0	0	25584	25584	12.3	337453
	Base Leaders (Maj)	57.38	0	93	0	0	0	0	0	0	93	0.0447115	5336.34
	Site POC (Captain)	49.28	0	124	372	0	0	0	0	0	496	0.238462	24442.9
	Total		0	310	434	0	711	0	0	25584	27039	12.9995	443388
	FTEs		0	0.149038	0.208654	0	0.341827	0	0	12.3	12.9995

## Sheet: Est Per Base Labor
	Estimate of Phase 3 hours by base or test or week/base, based on Phase 2 level of effort and expected efficiencies for Phase 3
	Govt Fringe & Overhead	0.35
	Number of Bases to be onboarded	62	82 minus 20 onboarded in Phase 2								Surveillance and Reporting, and Data Management, are combined in the scenario tabs as "Data Management and Reporting"
			Values in body of table are:	Per Base		Per Base		Per Test		Weekly		Weekly		Weekly		Weekly/Base		Weekly
	Name	Rate (Per Hour)	Base Selection (Per Base)	Base Selection (Per Base)	Base Onboarding and Training (Per Base)	Base Onboarding and Training (Per Base)	Testing (Per Test)	Testing (Per Test)	Resource and Vendor Management (Per Week)	Resource and Vendor Management (Per Week)	Surveillance and Reporting (Per Week)	Surveillance and Reporting (Per Week)	Data Management Hours (Per Week)	Data Management (Per Week)	Ongoing Support (Per Week Per Base)	Ongoing Support (Per Week Per Base)	Project Management	Project Management
	Government PM	87.9447	1.5	131.917	1	87.9447	0	0	0	0	13.6731	1202.47	0	0	0	0	0	0
	Government Scientist	216.346	3.35484	725.806	0	0	0	0	2.25	486.779	0	0	0	0	0	0	0	0
	Contractor Project Coordinator	120.192	8.3871	1008.06	5.3871	647.488	0	0	0	0	0	0	10.25	1231.97	0.731707	87.9456	0	0
	Contractor Deputy PM	144.231	0	0	1.5	216.346	0	0	0	0	5.13462	740.57	0	0	0	0	20	2884.62
	Contractor PM	192.308	0	0	1.5	288.462	0	0	4	769.231	5.13462	987.426	10.25	1971.15	0	0	30	5769.23
	Government Scientist	168.269	0	0	1	168.269	0	0	0	0	0	0	0	0	0	0	0	0
	Contractor Scientist	168.269	0	0	1	168.269	0	0	2.25	378.606	0	0	0	0	0	0	0	0
	Government Scientist	168.269	0	0	1	168.269	0	0	0	0	0	0	0	0	0	0	0	0
	Government Supply Chain Lead	144.231	0	0	1	144.231	0	0	40	5769.23	0	0	0	0	0	0	0	0
	Low Rank Airmen	13.095	0	0	0	0	6	78.57	0	0	0	0	0	0	0	0	0	0
	Base Leaders (Maj)	57.375	1.5	86.0625	0	0	0	0	0	0	0	0	0	0	0	0	0	0
	Contractor Developer*	120.192	0	0	0	0	0	0	0	0	65	7812.5	65	7812.5	0	0	0	0
	Site POC (Captain)	49.275	2	98.55	6	295.65	0	0	0	0	0	0	0	0	0	0	0	0
		Totals	16.7419	2050.4	19.3871	2184.93	6	78.57	48.5	7403.85	88.9423	10743	85.5	11015.6	0.731707	87.9456	50	8653.85
		Model Inputs:		2050.4		2184.93		78.57		90.2908		131.012		134.337		87.9456		105.535
			Values in Model Inputs are:	Per Base		Per Base		Per Test		Weekly/Base		Weekly/Base		Weekly/Base		Weekly/Base		Weekly/Base

## Sheet: Scenario 1 (Baseline)
	Base Parameters							Monthly Breakdown (Tier 4 Surveillance)			Loss of Work			Air Force Annual			Scenario	Parameter Adjustments
	Parameters	Value	Cost Type	Monthly Cost	Yearly Cost				Total		Expense	Total		Yearly Total Cost Difference	1.2547e+07		Wastewater testing once a week; default Tier 4 testing levels	Default Parameters
	Number of Bases	82		NA	NA			Number of Months	12		Cost of Lost Work per PCR Test	19.4712		Monthly PCR Tests Could Add to WWS @ Breakeven with Tier 4 (Per Base)	204.389
								Cost Per Month	18279		Monthly Cost of Lost Work	5705.05		Loss of Work
	Tier 4 Surveillance							Cost Per Year	219349		Yearly Cost of Lost Work	68460.6		Yearly Cost of Lost Work	5.61377e+06
	Parameters	Value	Cost Type	Monthly Cost	Yearly Cost									Yearly Total Cost Difference with Loss of Work	1.81607e+07
	Number of PCR Tests (Non Outbreak)	293						Annual, All Bases - Tier 4	1.79866e+07		Yearly Cost of Lost Work, All Bases	5.61377e+06		Monthly PCR Tests Could Add to WWS @ Breakeven, with Loss of Work (Per Base)	225.467
	Number of PCR Tests (Outbreak)	N/A													295.837
	Testing Time (Minutes per Patient)	30	VARIABLE	See Loss of Work				Monthly Breakdown (WWS) - All Bases
	Sample Time (Lab Tech Minutes)	10	VARIABLE	1307.41	15688.9				Total
	Sample Time (Nurse Minutes)	5	VARIABLE	1030.08	12360.9			Number of Months	12
	Data Management and Reporting (Nurse Minutes)	5	VARIABLE	1030.08	12360.9			Cost Per Month	5528.07
	Data Management and Reporting (Lab Tech Minutes)	2	VARIABLE	261.481	3137.78			Cost Per Year	66336.9
	Benefit Salary Adjustment	0.35
	Average Salary Including Benefits (Nurse)	87750	VARIABLE					Annual, All Bases - WWS	5.43962e+06
	Average Salary Including Benefits (Lab Tech)	55687.5	VARIABLE
	Average AF Salary Including Benefits (for Patients)	81000	VARIABLE					Annual Difference Per Base	153012
	Cost per PCR Test	50	VARIABLE	14650	175800
	Total Cost Per PCR Test	62.3858						Annual Difference, All Bases	1.2547e+07
	Total Cost			18279	219349
	Wastewater Surveillance
	Parameters	Value	Cost Type	Monthly Cost	Yearly Cost
	Base Selection (Per Base)	2050.4	FIXED		2050.4
	Base Onboarding and Training (Per Base)	2184.93	FIXED		2184.93
	Android Device Cost	600	FIXED		600
	Thermocycler Cost	9950	FIXED		9950
	Cooker and Cooking Container	271.88	FIXED		271.88
	Biomeme Sample Preparation Tray	200	FIXED		200
	DynaMag-50 Magnet	960	FIXED		960
	Wastewater Tests Per Month	4.33333
	M1 Sample Prep Cartridge Kit	45	VARIABLE	195	2340
	Go-Strips	300	VARIABLE	1300	15600
	Materials Cost Per Wastewater Test	54.41	VARIABLE	235.777	2829.32
	Supply Shipping (Boxes)	22.66	VARIABLE	22.66	271.92
	Supply Shipping (Fedex)	34.66	VARIABLE	34.66	415.92
	Labor Hours Per Test	6
	Hourly Wage	13.095	VARIABLE
	Site Testing Labor	78.57	VARIABLE	340.47	4085.64
	Data Management and Reporting	265.349	VARIABLE	1148.96	13787.5
	Program Management	105.535	VARIABLE	456.965	5483.58
	Ongoing Support	87.9456	VARIABLE	380.804	4569.65
	Vendor Management	90.2908	VARIABLE	390.959	4691.51	Yearly Cost w/o Fixed Costs
	Total			4506.26	70292.3	54075.1
						Per base:
				Annual for 82 bases (accounting for 20 already onboarded):	5.43962e+06	66336.9
					Monthly per base for 82 bases (accounting for 20 already onboarded):	5528.07

## Sheet: Scenario 2 (Increased WWS)
	Base Parameters							Monthly Breakdown (Tier 4 Surveillance)			Loss of Work			Air Force Annual			Scenario	Parameter Adjustments
	Parameters	Value	Cost Type	Monthly Cost	Yearly Cost				Total		Expense	Total		Yearly Total Cost Difference	1.05089e+07		Wastewater testing twice weekly, rather than once weekly, at every base	We double the number of wastewater tests a month to model a situation where one test a week isn't considered enough.
	Number of Bases	82		NA	NA			Number of Months	12		Cost of Lost Work per PCR Test	19.4712		Monthly PCR Tests Could Add to WWS @ Breakeven with Tier 4 (Per Base)	171.188
								Cost Per Month	18279		Monthly Cost of Lost Work	5705.05		Loss of Work
	Tier 4 Surveillance							Cost Per Year	219349		Yearly Cost of Lost Work	68460.6		Yearly Cost of Lost Work	5.61377e+06
	Parameters	Value	Cost Type	Monthly Cost	Yearly Cost									Yearly Total Cost Difference with Loss of Work	1.61226e+07
	Number of PCR Tests (Non Outbreak)	293						Annual, All Bases - Tier 4	1.79866e+07		Yearly Cost of Lost Work, All Bases	5.61377e+06		Monthly PCR Tests Could Add to WWS @ Breakeven, with Loss of Work (Per Base)	200.163
	Number of PCR Tests (Outbreak)	N/A
	Testing Time (Minutes per Patient)	30	VARIABLE	See Loss of Work				Monthly Breakdown (WWS) - All Bases
	Sample Time (Lab Tech Minutes)	10	VARIABLE	1307.41	15688.9				Total
	Sample Time (Nurse Minutes)	5	VARIABLE	1030.08	12360.9			Number of Months	12
	Data Management and Reporting (Nurse Minutes)	5	VARIABLE	1030.08	12360.9			Cost Per Month	7599.32
	Data Management and Reporting (Lab Tech Minutes)	2	VARIABLE	261.481	3137.78			Cost Per Year	91191.8
	Benefit Salary Adjustment	0.35
	Average Salary (Nurse)	87750	VARIABLE					Annual, All Bases - WWS	7.47773e+06
	Average Salary (Lab Tech)	55687.5	VARIABLE
	Average AF Salary (for Patients)	81000	VARIABLE					Annual Difference Per Base	128157
	Cost per PCR Test	50	VARIABLE	14650	175800
	Total Cost Per PCR Test	62.3858						Annual Difference, All Bases	1.05089e+07
	Total Cost			18279	219349
	Wastewater Surveillance
	Parameters	Value	Cost Type	Monthly Cost	Yearly Cost
	Base Selection (Per Base)	2050.4	FIXED		2050.4
	Base Onboarding and Training (Per Base)	2184.93	FIXED		2184.93
	Android Device Cost	600	FIXED		600
	Thermocycler Cost	9950	FIXED		9950
	Cooker and Cooking Container	271.88	FIXED		271.88
	Biomeme Sample Preparation Tray	200	FIXED		200
	DynaMag-50 Magnet	960	FIXED		960
	Wastewater Tests Per Month	8.66667
	M1 Sample Prep Cartridge Kit	45	VARIABLE	390	4680
	Go-Strips	300	VARIABLE	2600	31200
	Materials Cost Per Wastewater Test	54.41	VARIABLE	471.553	5658.64
	Supply Shipping (Boxes)	22.66	VARIABLE	22.66	271.92
	Supply Shipping (Fedex)	34.66	VARIABLE	34.66	415.92
	Labor Hours Per Test	6
	Hourly Wage	13.095	VARIABLE
	Site Testing Labor	78.57	VARIABLE	680.94	8171.28
	Data Management and Reporting	265.349	VARIABLE	1148.96	13787.5
	Program Management	105.535	VARIABLE	456.965	5483.58
	Ongoing Support	87.9456	VARIABLE	380.804	4569.65
	Vendor Management	90.2908	VARIABLE	390.959	4691.51	Yearly Cost w/o Fixed Costs
	Total			6577.5	95147.2	78930
						Per base:
				Annual for 82 bases (accounting for 20 already onboarded):	7.47773e+06	91191.8
					Monthly per base for 82 bases (accounting for 20 already onboarded):	7599.32

## Sheet: Scenario 3 (Outbreak Tier 4)
	Base Parameters							Monthly Breakdown (Tier 4 Surveillance)					Loss of Work					Air Force Annual					Scenario	Parameter Adjustments
	Parameters	Value	Cost Type	Monthly Cost	Yearly Cost				Non-Outbreak	Outbreak	Total		Expense	Total	Non-outbreak	Outbreak		Expense	Total	Non-outbreak	Outbreak		Weekly wastewater testing; two 2-month outbreaks detected per year	To account for there being their being an outbreak enviornment for 4 months out of the year, we double the amount of Tier 4 testing for just those four months out of the year
	Number of Bases	82		NA	NA			Number of Months	8	4	12		Cost of Lost Work per PCR Test	19.4712				Yearly Total Cost Difference (Tier 4 - WWS)	1.85425e+07	8.36464e+06	1.01778e+07
								Cost Per Month	18279	36558.1			Monthly Cost of Lost Work		5705.05	11410.1		Monthly PCR Tests Could Add to WWS @ Breakeven with Tier 4 (Per Base)	302.056	204.389	497.389
	Tier 4 Surveillance							Cost Per Year	146232	146232	292465		Yearly Cost of Lost Work	91280.8	45640.4	45640.4		Loss of Work
	Parameters	Value	Cost Type	Monthly Cost	Yearly Cost													Yearly Cost of Lost Work	7.48502e+06	3.74251e+06	3.74251e+06
	Number of PCR Tests (Non Outbreak)	293						Annual, All Bases - Tier 4	1.19911e+07	1.19911e+07	2.39821e+07		Yearly Cost of Lost Work, All Bases	7.48502e+06				Yearly Total Cost Difference with Loss of Work	2.60275e+07	1.21071e+07	1.39204e+07
	Number of PCR Tests (Outbreak)	586																Monthly PCR Tests Could Add to WWS @ Breakeven, with Loss of Work (Per Base)	323.133	225.467	518.467
	Testing Time (Minutes per Patient)	30	VARIABLE	See Loss of Work				Monthly Breakdown (WWS) - All Bases
	Sample Time (Lab Tech Minutes)	10	VARIABLE	1307.41	15688.9				Non-Outbreak	Outbreak	Total
	Sample Time (Nurse Minutes)	5	VARIABLE	1030.08	12360.9			Number of Months	8	4	12
	Data Management and Reporting (Nurse Minutes)	5	VARIABLE	1030.08	12360.9			Cost Per Month	5528.07	5528.07	5528.07
	Data Management and Reporting (Lab Tech Minutes)	2	VARIABLE	261.481	3137.78			Cost Per Year	44224.6	22112.3	66336.9
	Benefit Salary Adjustment	0.35
	Average Salary (Nurse)	87750	VARIABLE					Annual, All Bases - WWS	3.62641e+06	1.81321e+06	5.43962e+06
	Average Salary (Lab Tech)	55687.5	VARIABLE
	Average AF Salary (for Patients)	81000	VARIABLE							Annual Difference Per Base	226128
	Cost per PCR Test	50	VARIABLE	14650	175800
	Total Cost Per PCR Test	62.3858	VARIABLE							Annual Difference, All Bases	1.85425e+07
	Total Cost			18279	219349
	Wastewater Surveillance
	Parameters	Value	Cost Type	Monthly Cost	Yearly Cost
	Base Selection (Per Base)	2050.4	FIXED		2050.4
	Base Onboarding and Training (Per Base)	2184.93	FIXED		2184.93
	Android Device Cost	600	FIXED		600
	Thermocycler Cost	9950	FIXED		9950
	Cooker and Cooking Container	271.88	FIXED		271.88
	Biomeme Sample Preparation Tray	200	FIXED		200
	DynaMag-50 Magnet	960	FIXED		960
	Wastewater Tests Per Month	4.33333
	M1 Sample Prep Cartridge Kit	45	VARIABLE	195	2340
	Go-Strips	300	VARIABLE	1300	15600
	Materials Cost Per Wastewater Test	54.41	VARIABLE	235.777	2829.32
	Supply Shipping (Boxes)	22.66	VARIABLE	22.66	271.92
	Supply Shipping (Fedex)	34.66	VARIABLE	34.66	415.92
	Labor Hours Per Test	6
	Hourly Wage	13.095	VARIABLE
	Site Testing Labor	78.57	VARIABLE	340.47	4085.64
	Data Management and Reporting	265.349	VARIABLE	1148.96	13787.5
	Program Management	105.535	VARIABLE	456.965	5483.58
	Ongoing Support	87.9456	VARIABLE	380.804	4569.65
	Vendor Management	90.2908	VARIABLE	390.959	4691.51	Yearly Costs w/o Fixed Costs
	Total			4506.26	70292.3	54075.1
						Per base:
				Annual for 82 bases (accounting for 20 already onboarded):	5.43962e+06	66336.9
					Monthly per base for 82 bases (accounting for 20 already onboarded):	5528.07

## Sheet: Scenario 4 (Outbreak Both)
	Base Parameters							Monthly Breakdown (Tier 4 Surveillance)					Loss of Work					Air Force Annual					Scenario	Parameter Adjustments
	Parameters	Value	Cost Type	Monthly Cost	Yearly Cost				Non-Outbreak	Outbreak	Total		Expense	Total	Non-outbreak	Outbreak		Expense	Total	Non-outbreak	Outbreak		Area or building specific weekly wastewater test (5 areas/buildings); two 2-month outbreaks detected per year	To account for a situation where the response to an outbreak is to start doing wastewater testing at multiple base sub-locations, we multiply the number of wastewater tests given a month by 5.
	Number of Bases	82		NA	NA			Number of Months	8	4	12		Cost of Lost Work Per PCR Test	19.4712				Yearly Total Cost Difference (Tier 4 - WWS)	1.5825e+07	8.36464e+06	7.46037e+06
								Cost Per Month	18279	36558.1			Monthly Cost of Lost Work		5705.05	11410.1		Monthly PCR Tests Could Add to WWS @ Breakeven with Tier 4 (Per Base)	257.788	204.389	364.587
	Tier 4 Surveillance							Cost Per Year	146232	146232	292465		Yearly Cost of Lost Work	91280.8	45640.4	45640.4		Loss of Work
	Parameters	Value	Cost Type	Monthly Cost	Yearly Cost													Yearly Cost of Lost Work	7.48502e+06	3.74251e+06	3.74251e+06			To account for there being their being an outbreak environment for 4 months out of the year, we double the amount of Tier 4 testing for just those four months out of the year
	Number of PCR Tests (Non Outbreak)	293						Annual, All Bases - Tier 4	1.19911e+07	1.19911e+07	2.39821e+07		Yearly Cost of Lost Work, All Bases	7.48502e+06				Yearly Total Cost Difference with Loss of Work	2.331e+07	1.21071e+07	1.12029e+07
	Number of PCR Tests (Outbreak)	586																Monthly PCR Tests Could Add to WWS @ Breakeven, with Loss of Work (Per Base)	289.396	225.467	417.254
	Testing Time (Minutes per Patient)	30	VARIABLE	See Loss of Work				Monthly Breakdown (WWS) - All Bases
	Sample Time (Lab Tech Minutes)	10	VARIABLE	1307.41	15688.9				Non-Outbreak	Outbreak	Total
	Sample Time (Nurse Minutes)	5	VARIABLE	1030.08	12360.9			Number of Months	8	4	12
	Data Management and Reporting (Nurse Minutes)	5	VARIABLE	1030.08	12360.9			Cost Per Month	5528.07	13813.1	8289.73
	Data Management and Reporting (Lab Tech Minutes)	2	VARIABLE	261.481	3137.78			Cost Per Year	44224.6	55252.2	99476.8
	Benefit Salary Adjustment	0.35
	Average Salary (Nurse)	87750	VARIABLE					Annual, All Bases - WWS	3.62641e+06	4.53068e+06	8.1571e+06
	Average Salary (Lab Tech)	55687.5	VARIABLE
	Average AF Salary (for Patients)	81000	VARIABLE							Annual Difference Per Base	192988
	Cost per PCR Test	50	VARIABLE	14650	175800
	Total Cost Per PCR Test	62.3858	VARIABLE							Annual Difference, All Bases	1.5825e+07
	Total Cost			18279	219349
	Wastewater Surveillance
	Parameters	Value	Cost Type	Monthly Cost (non-outbreak)	Yearly Cost	Outbreak Monthly
	Base Selection (Per Base)	2050.4	FIXED		2050.4	170.867
	Base Onboarding and Training (Per Base)	2184.93	FIXED		2184.93	182.077
	Android Device Cost	600	FIXED		600	50
	Thermocycler Cost	9950	FIXED		9950	829.167
	Cooker and Cooking Container	271.88	FIXED		271.88	22.6567
	Biomeme Sample Preparation Tray	200	FIXED		200	16.6667
	DynaMag-50 Magnet	960	FIXED		960	80
	Wastewater Tests Per Month (Non-Outbreak)	4.33333
	Wastewater Tests Per Month (Outbreak)	21.6667
	M1 Sample Prep Cartridge Kit	45	VARIABLE	195	2340	975
	Go-Strips	300	VARIABLE	1300	15600	6500
	Materials Cost Per Wastewater Test	54.41	VARIABLE	235.777	2829.32	1178.88
	Supply Shipping (Boxes)	22.66	VARIABLE	22.66	271.92	22.66
	Supply Shipping (Fedex)	34.66	VARIABLE	34.66	415.92	34.66
	Labor Hours Per Test	6
	Hourly Wage	13.095	VARIABLE
	Site Testing Labor	78.57	VARIABLE	340.47	4085.64	1702.35
	Data Management and Reporting	265.349	VARIABLE	1148.96	13787.5	1148.96
	Program Management	105.535	VARIABLE	456.965	5483.58	456.965
	Ongoing Support	87.9456	VARIABLE	380.804	4569.65	380.804
	Vendor Management	90.2908	VARIABLE	390.959	4691.51	390.959	Outbreak Monthly Costs w/o Fixed Costs
	Total			4506.26	70292.3	14142.7	12791.2
		WWS Monthly and Annual, Accounting for Onboarded and Non-Onboarded Bases:
				Non-outbreak		Outbreak	Bases
			Monthly total for onboarded bases:	4506.26		12791.2	20
			Monthly total for other bases:	5857.69		14142.7	62
			Months:	8		4
							Total Year
			Annual total for all onboarded bases:	721001		1.0233e+06	1.7443e+06
			Annual total for all other bases:	2.90541e+06		3.50738e+06	6.4128e+06
			Total Year:	3.62641e+06		4.53068e+06	8.1571e+06
			Annual per base for all bases:	44224.6		55252.2	99476.8
			Per base per month for all bases:	5528.07		13813.1	8289.73

## Sheet: Summary
	Annual Costs per Base
	Scenario	Tier 4	WWS	Difference (Tier 4 - WWS)	Cost of Lost Work
	Scenario 1	219349	66336.9	153012	68460.6
	Scenario 2	219349	91191.8	128157	68460.6
	Scenario 3	292465	66336.9	226128	91280.8
	Scenario 4	292465	99476.8	192988	91280.8
	Number of Bases:	82
	Annual Costs, All Bases
	Scenario	Tier 4	WWS	Difference (Tier 4 - WWS)	Cost of Lost Work		Diff w/Cost of Lost Work
	Scenario 1	1.79866e+07	5.43962e+06	1.2547e+07	5.61377e+06		1.81607e+07
	Scenario 2	1.79866e+07	7.47773e+06	1.05089e+07	5.61377e+06		1.61226e+07
	Scenario 3	2.39821e+07	5.43962e+06	1.85425e+07	7.48502e+06		2.60275e+07
	Scenario 4	2.39821e+07	8.1571e+06	1.5825e+07	7.48502e+06		2.331e+07

## Sheet: Documentation
	Parameter Documentation				Summary Documentation			Assumptions			Scenarios
	Parameter	Description	Source		Summary Metric	Description		Assumption	Rationale		Scenario #	Scenario	Parameter Adjustments
	Tier 4 Parameters				Cost of Lost Work per PCR Test	The amount of money an Airman gets paid (salary plus benefits) to get clinically tested for COVID-19, including travel to and from the clinical testing site.		There are negligible, if any, startup costs to Tier 4 PCR Surveillance.	The bases shouldn't need to buy anything for Tier 4 because they would already have it from earlier in the pandemic.		1	General surveillance, no outbreak protocol.	293 PCR tests per week 1 WWS test per week
	Number of PCR Tests (Non Outbreak)	The number of PCR tests given in a month that isn't considered an outbreak. This will be on the lower end of the range of PCR tests given per month that we calculated from the Tier 4 Surveillance Plan.	Tier 4 PCR Surveillance Plan (low end of estimate)		Monthly Cost of Lost Work	Total cost of having Airmen leave work to get tested per month		There is minimal loss of work under WWS	One of the main draws of WWS is that there is minimized loss of work for Air Force staff. Staff time to administer the program and conduct tests is included. There is no time required for other Airmen to "get tested" as in Tier 4 surveillance.		2	General surveillance, but with increased WWS testing.	293 PCR tests per week 2 WWS test per week
	Number of PCR Tests (Outbreak)	The number of PCR tests given in a month that is an outbreak. This will be on the higher end of the range of PCR tests given per month that we calculated from the Tier 4 Surveillance Plan.	Tier 4 PCR Surveillance Plan (high end of estimate)		Yearly Cost of Lost Work	Total cost of having Airmen leave work to get tested per year					3	4 months out of the year are considered an outbreak. Response is to increase PCR testing for those months.	Non-Outbreak: 293 PCR tests per week 1 WWS test per week Outbreak: 586 PCR tests per week 1 WWS test per week
	Testing Time (Minutes per Patient)	The amount of time a person is out of work to get a COVID-19 nasal swab PCR test	Estimate		Yearly Total Cost Difference	The yearly difference in cost between the programs					4	4 months out of the year are considered an outbreak. Response is to increasing PCR and WWS testing for those months.	Non-Outbreak: 293 PCR tests per week 1 WWS test per week Outbreak: 586 PCR tests per week 5 WWS test per week
	Sample Time (Lab Tech Minutes)	The amount of time a Lab Tech spends on the sampling process per PCR test	Estimate		Monthly PCR Tests Could Add to WWS @ Breakeven with Tier 4 (Per Base)	Using the difference in cost (Tier 4 - WWS) how many PCR test could be bought to support WWS
	Sample Time (Nurse Minutes)	The amount of time a nurse spends on the sampling process per PCR test	Estimate		Monthly PCR Tests Could Add to WWS @ Breakeven, with Loss of Work (Per Base)	Using the difference in cost (Tier 4 - WWS), plus the value of the loss of work, how many PCR tests could be bought to support WWS (includes loss of work on the additional tests)?
	Data Management and Reporting (Nurse Minutes)	The amount of time a nurse spends on the Data Management and Reporting process per PCR test	Estimate
	Data Management and Reporting (Lab Tech Minutes)	The amount of time a lab tech spends on the Data Management and Reporting process per PCR test	Estimate
	Benefit Salary Adjustment	A percentage increase to Air Force salaries to account for the benefits staff are recieving through employment	Common practice; consistent with BLS data
	Average Salary (Nurse)	An Air Force Nurse salary	Salary.com
	Average Salary (Lab Tech)	An Air Force Lab Tech salary	Indeed.com
	Average AF Salary (for Patients)	The average salary of an Airman	Glassdoor.com
	Cost per PCR Test	The material cost of a PCR Test	DoD SME
	Total Cost Per PCR Test	The total material and labor cost associated with the a singular PCR test	Calculation - Material cost of a PCR test plus the cost of labor per PCR test.
	WWS Parameters
	Base Selection (Per Base)	The cost of choosing which bases are included in the WWS program	Technical and pricing SME for pilot study activities
	Base Onboarding and Training (Per Base)	The cost of onboarding and training a base for the WWS program	Technical and pricing SME for pilot study activities
	Android Device Cost	Device Cost	DoD SME
	Thermocycler Cost	Device Cost	DoD SME
	Cooker and Cooking Container	Device Cost	DoD SME
	Biomeme Sample Preparation Tray	Device Cost	DoD SME
	DynaMag-50 Magnet	Device Cost	DoD SME
	Wastewater Tests Per Month (Non-Outbreak)	The number of WWS tests conducted in a non-outbreak month	Phase 2 testing cadence
	Wastewater Tests Per Month (Outbreak)	The number of WWS tests conducted in a outbreak month	Estimate
	M1 Sample Prep Cartridge Kit	Material Cost	DoD SME
	Go-Strips	Material Cost	DoD SME
	Materials Cost Per Wastewater Test	Material Cost	DoD SME
	Supply Shipping (Boxes)	Material Cost	DoD SME
	Supply Shipping (Fedex)	Material Cost	DoD SME
	Labor Hours Per Test	Number of hours it takes to take and process a WWS test	DoD SME
	Hourly Wage	The wage of a Low Ranking Airman	Airforce.com
	Data Management and Reporting	The cost associated with collecting, managing and reporting the results from WWS tests	Technical and pricing SME for pilot study activities
	Ongoing Support	The cost of providing as-needed help and guidance to base or other personnel involved in WWS	Technical and pricing SME for pilot study activities
	Vendor Management	The cost of working with vendors to make sure each base has the neccessary supplies	Technical and pricing SME for pilot study activities
	Program Coordination and Oversight	The cost of coordinated activities across the WWS program	Technical and pricing SME for pilot study activities
